# Supplementary material for: Pesticides in Honeybee Products—Determination of Pesticides in Bee Pollen, Propolis, and Royal Jelly from Polish Apiary
Source: Molecules. 2025 Jan 12;30(2):275. doi: 10.3390/molecules30020275 (PMC11767846; doi:10.3390/molecules30020275)
Supplement: Supplementary file 1 [file molecules-30-00275-s001.zip]

Archive with 1 entries (1 files):
- molecules-3385251-supplementary.pdf
